# Supplementary material for: Prevalence and factors leading to unemployment in MS (multiple sclerosis) patients undergoing immunomodulatory treatment in Poland
Source: PLoS One. 2018 Apr 10;13(4):e0194117. doi: 10.1371/journal.pone.0194117 (PMC5892902; doi:10.1371/journal.pone.0194117)
Supplement: S1 Table — (XLSX) [file pone.0194117.s002.xlsx]

## Sheet: FINAL_OUTPUT_SM_Statistics
ID_	Age	Sex	Years of education	Marital status: 1 married, 2 widow, 3 divorcee, 4 single	Fertility rate	Place of living 1-cantry, 2,3,4 city	Drug: 1 interferon, 2 glatiramer acetate, 3 fingolimog, natalizumab, 4 mitoxantron	DiseaseType	EDSS category	FSS	PQD5	KNS	KNS	RAW_EDSS	RAW_FSS	Unemployment: 0 -No 1-yes	Disease diuration	Age at disease onset
2	33	F	14	1	1	4	1	RR	0-1.5	>4	9	32	2	0	4.222222	1	2	31
3	37	F	12	1	1	4	1	RR	2-3	<4	3	40	4	2.5	3.444444	0	18	18
4	27	F	17	4	0	1	1	RR	0-1.5	>4	5	51	6	1	5.555555	0	5	22
5	39	F	17	1	1	1	1	RR	0-1.5	<4	3	43	4	0	2.111111	0	5	34
6	35	M	12	4	0	3	1	RR	>3	<4	15	32	2	3.5	3.444444	1	10	25
8	35	F	18	1	1	4	2	RR	0-1.5	>4	4	48	6	1	6.111111	0	12	23
9	28	F	12	1	1	1	2	RR	0-1.5	>4	14	27	1	1.5	6.222222	1	11	17
10	36	M	12	4	0	3	1	RR	0-1.5	<4	8	63	10	1	2	0	19	17
11	30	F	17	1	2	1	2	RR	0-1.5	<4	0	48	6	1	3.222222	0	4	26
12	37	F	19	4	0	4	1	RR	0-1.5	<4	12	47	5	0	3.777778	0	3	34
13	40	F	15	1	2	4	4	SP	>3	<4	3	52	7	4.5	2.666667	0	15	26
14	45	M	11	1	3	1	1	RR	0-1.5	>4	8	59	9	1	4.333333	0	11	34
15	31	F	17	4	0	4	2	RR	2-3	>4	17	28	1	2	5.222222	0	2	29
16	43	M	17	1	2	4	3	RR	2-3	<4	4	44	5	3	3.555556	0	8	34
17	35	F	12	3	2	4	1	RR	0-1.5	<4	5	48	6	1.5	3.111111	1	11	24
18	53	F	12	1	2	1	1	RR	0-1.5	>4	10	54	7	1.5	5.555555	1	3	51
19	28	M	17	1	1	4	2	RR	0-1.5	<4	3	57	8	1	2.777778	0	3	25
20	46	F	12	1	2	2	2	RR	>3	>4	6	49	6	4	5.666667	1	29	17
21	35	M	15	1	0	2	2	RR	0-1.5	<4	2	54	7	1	3.222222	0	5	29
22	30	F	12	4	0	4	2	RR	>3	>4	2	53	7	4	4.333333	1	5	25
23	55	F	13	1	1	4	2	RR	>3	<4	0	44	5	4.5	2.777778	1	5	50
24	35	M	17	1	2	4	2	RR	0-1.5	<4	0	47	5	1	2.333333	0	5	30
25	41	F	18	1	2	1	1	RR	2-3	>4	8	40	4	2	5.888889	1	16	24
26	34	F	14	4	0	4	1	RR	0-1.5	<4	5	55	8	1	3.222222	0	10	24
27	28	M	16	4	0	4	2	RR	0-1.5	<4	4	48	6	1	3.222222	0	8	20
28	42	F	12	1	3	1	1	RR	0-1.5	<4	0	56	8	1	1.888889	0	13	29
31	45	M	NA	1	0	4	2	RR	0-1.5	<4	1	44	5	1.5	2	1	22	23
35	29	F	17	4	0	4	1	RR	0-1.5	<4	2	64	10	1	2.111111	0	3	27
36	39	M	17	4	0	4	2	RR	0-1.5	<4	0	57	8	1.5	1.777778	0	11	28
37	50	F	14	1	2	1	1	RR	0-1.5	>4	7	43	4	1.5	4.555555	0	10	40
38	31	F	17	1	0	4	1	RR	0-1.5	>4	4	55	8	1	4.333333	0	7	24
39	47	M	11	1	3	1	2	RR	0-1.5	>4	5	48	6	1	4.111111	0	8	40
40	47	M	18	1	3	4	1	RR	0-1.5	<4	5	44	5	1	4	0	14	33
41	21	M	14	4	0	2	1	RR	0-1.5	<4	7	43	4	1	3.444444	0	5	16
42	42	F	12	1	1	3	1	RR	2-3	<4	2	50	6	2	2.888889	0	8	34
43	33	F	19	1	1	2	1	RR	0-1.5	<4	2	57	8	1	1.888889	0	8	25
44	34	M	17	1	1	3	1	RR	2-3	<4	2	53	7	2	2.444444	0	6	28
45	35	F	16	4	1	4	3	RR	2-3	>4	9	46	5	2	5.888889	0	5	30
46	38	M	11	1	1	3	3	RR	2-3	>4	15	41	4	3	5.444445	0	2	36
47	43	M	12	1	2	4	1	RR	0-1.5	<4	6	44	5	1	2.666667	0	4	39
48	49	F	11	1	2	1	1	RR	0-1.5	<4	0	42	4	1	1.888889	0	25	24
49	35	F	16	3	1	4	1	RR	0-1.5	<4	1	57	8	1	2.444444	1	5	31
52	29	F	15	4	0	4	1	RR	0-1.5	<4	3	46	5	1	3.444444	0	3	26
55	22	M	13	4	0	2	2	RR	>3	>4	9	41	4	3.5	5.444445	0	5	17
56	43	M	14	1	2	2	3	RR	>3	>4	12	28	1	3.5	6.777778	1	12	31
58	37	F	17	4	0	2	3	RR	>3	<4	3	47	5	3.5	2.888889	0	5	32
59	25	F	18	4	1	2	1	RR	0-1.5	>4	8	64	10	1	5.888889	1	4	21
61	44	M	12	1	1	2	1	RR	0-1.5	<4	9	35	3	1.5	3.111111	0	16	29
65	43	M	13	1	2	4	1	RR	>3	>4	2	48	6	3.5	6.333333	1	13	30
66	35	F	12	1	1	4	2	RR	>3	>4	4	55	8	3.5	5.555555	1	7	28
67	52	F	13	2	1	4	1	RR	0-1.5	>4	10	36	3	1.5	5.777778	1	7	45
69	26	M	17	4	0	4	2	RR	0-1.5	<4	4	48	6	1.5	3.777778	1	6	20
70	36	F	15	1	1	1	1	RR	0-1.5	<4	0	45	5	1	1	0	4	32
72	57	F	10	1	3	4	2	RR	0-1.5	>4	15	20	1	1	6	1	3	54
73	45	M	13	1	1	4	1	RR	2-3	>4	8	38	3	2	6.444445	1	13	32
74	38	F	16	1	1	4	1	RR	>3	>4	13	42	4	5.5	6.333333	1	11	26
75	39	F	13	1	2	4	1	RR	0-1.5	>4	11	39	4	1	5.555555	1	6	33
76	41	F	12	4	1	1	1	RR	0-1.5	<4	2	51	6	1	3.222222	0	14	27
77	50	F	11	1	3	1	1	RR	2-3	>4	14	44	5	2	5.333333	1	21	29
78	61	F	14	1	1	4	1	RR	2-3	<4	9	59	9	3	3.555556	0	39	23
82	32	M	12	4	0	4	2	RR	2-3	>4	3	60	9	2	6.333333	0	5	27
83	38	F	15	3	0	4	2	RR	0-1.5	>4	16	37	3	1.5	5.555555	1	6	32
84	27	M	13	4	0	4	1	RR	0-1.5	<4	5	49	6	1.5	1.666667	0	9	18
85	38	F	16	4	0	4	1	RR	0-1.5	>4	7	49	6	1.5	4.333333	0	13	25
87	35	M	18	1	1	4	2	RR	0-1.5	>4	8	56	8	1	5.111111	0	12	23
88	28	F	18	4	0	4	1	RR	0-1.5	<4	2	49	6	1	2.111111	0	12	16
92	29	F	18	4	0	4	2	RR	0-1.5	<4	8	45	5	1	3	0	5	24
120	39	F	17	3	1	2	0	RR	2-3	<4	1	57	8	2	1.111111	0	16	23
123	44	F	14	1	2	1	1	RR	2-3	>4	4	46	5	2	4.888889	0	7	37
139	46	M	10	1	2	1	1	RR	0-1.5	>4	12	48	6	1.5	5.222222	0	11	34
141	26	M	10	4	0	4	1	RR	0-1.5	<4	8	23	1	1	3.777778	0	7	19
144	56	M	11	1	2	4	0	RR	>3	>4	7	30	2	5	4.666667	1	11	45
173	42	F	12	3	3	2	0	PP	>3	>4	9	39	4	6.5	5.222222	1	25	17
175	53	M	12	1	3	4	0	RR	>3	<4	5	61	10	4.5	1.888889	1	34	19
185	63	F	16	1	2	4	0	SP	>3	<4	3	54	7	4.5	1.888889	1	26	37
191	56	F	11	1	2	4	0	RR	>3	>4	9	39	4	5.5	5	1	9	48
192	61	F	14	1	3	4	0	RR	>3	>4	11	47	5	4	6.333333	0	15	46
194	60	F	13	1	3	1	0	SP	>3	<4	9	49	6	6	3.555556	1	10	50
197	61	F	17	4	1	4	0	RR	>3	>4	7	53	7	3.5	5.888889	0	45	16
199	60	M	12	1	2	3	0	PP	>3	>4	13	48	6	6.5	7	1	37	24
208	40	F	17	1	1	4	3	RR	2-3	>4	7	41	4	2	5.222222	0	10	31
215	40	F	17	1	1	4	0	SP	>3	>4	2	39	4	5.5	4.444445	1	15	25
216	51	M	17	1	2	4	0	PP	>3	<4	6	43	4	3.5	3.666667	1	8	43
230	62	F	16	1	2	4	0	SP	>3	<4	6	49	6	6	3.666667	1	25	37
250	59	F	14	2	1	4	1	RR	0-1.5	>4	11	47	5	1.5	6.666667	1	2	57
251	46	F	12	3	1	4	2	RR	0-1.5	>4	8	60	9	1	5	0	6	40
252	36	F	17	4	0	4	1	RR	0-1.5	>4	1	58	9	1.5	4.333333	0	9	27
253	64	M	12	1	3	4	1	RR	2-3	>4	4	61	10	3	5.444445	0	1	63
254	32	F	18	4	1	4	1	RR	0-1.5	<4	0	56	8	1	2.111111	0	1	31
255	21	F	12	4	0	4	2	RR	0-1.5	<4	6	48	6	1	1.666667	0	2	19
256	41	F	12	1	1	4	1	RR	0-1.5	<4	1	41	4	1	3.666667	0	11	31
257	26	M	12	4	0	4	1	RR	0-1.5	<4	2	52	7	1	3.555556	0	1	25
258	24	M	13	4	0	4	3	RR	2-3	<4	0	50	6	2	1.666667	0	5	19
259	19	F	12	4	0	4	1	RR	0-1.5	<4	4	33	2	1	3.222222	1	3	16
260	44	F	12	1	1	4	1	RR	0-1.5	>4	2	47	5	1	6.555555	1	23	21
262	23	F	15	4	0	1	1	RR	0-1.5	<4	2	44	5	0	1.777778	1	8	16
263	36	F	17	1	0	4	1	RR	2-3	>4	12	52	7	2	4.888889	0	9	26
264	72	M	12	3	3	4	0	SP	>3	>4	11	38	3	5	6.555555	1	13	60
266	36	F	15	1	2	4	0	SP	>3	>4	10	50	6	5.5	6	1	22	14
268	43	F	11	4	0	1	4	RR	>3	>4	2	53	7	3.5	5.111111	1	3	41
269	67	F	8	3	3	3	0	SP	>3	>4	14	27	1	6.5	6.111111	1	38	29
270	45	M	17	1	2	4	0	SP	>3	>4	0	61	10	5.5	4.111111	1	30	15
271	59	F	12	2	4	4	0	SP	>3	<4	2	58	9	6	2.666667	1	46	13
272	58	M	12	1	1	3	0	PP	>3	>4	3	50	6	6	5.666667	1	2	56
275	40	F	12	1	3	1	1	RR	0-1.5	>4	9	43	4	1.5	5.222222	1	1	39
276	44	F	16	1	1	3	1	RR	0-1.5	<4	0	45	5	1	1	0	1	43
278	20	F	12	4	0	4	1	RR	2-3	<4	1	44	5	2	2.666667	1	2	18
279	32	F	24	1	1	4	2	RR	0-1.5	<4	2	52	7	1.5	1	0	7	25
280	32	F	17	1	3	4	2	RR	0-1.5	>4	13	29	2	1.5	5.333333	1	1	31
281	27	F	14	4	0	4	1	RR	0-1.5	<4	5	53	7	1.5	3.888889	0	7	20
283	52	F	14	1	2	4	1	RR	>3	<4	11	50	6	4	3.777778	1	3	49
284	34	M	16	4	0	4	2	RR	0-1.5	<4	10	41	4	1	2.444444	0	1	33
285	42	M	14	1	1	4	1	RR	0-1.5	>4	8	59	9	1.5	6.555555	1	20	22
286	28	M	13	1	2	4	2	RR	0-1.5	>4	14	44	5	1.5	5.333333	0	8	20
287	27	F	17	1	0	4	2	RR	0-1.5	<4	1	58	9	1	3	0	8	20
288	52	M	11	3	2	4	1	RR	2-3	<4	4	54	7	2	3.444444	0	7	45
289	34	F	21	3	1	4	2	RR	0-1.5	<4	0	53	7	1.5	1.444444	0	6	29
290	45	F	14	3	2	3	2	RR	0-1.5	<4	0	53	7	0	2	0	4	42
291	42	F	16	1	1	2	2	RR	0-1.5	<4	3	50	6	1	2.666667	1	1	41
292	24	F	16	4	0	3	2	RR	2-3	>4	6	39	4	2	4.555555	0	3	22
294	44	M	12	1	2	2	1	RR	>3	>4	5	57	8	3.5	4.555555	1	8	35
296	31	M	16	1	1	4	1	RR	0-1.5	>4	5	44	5	1.5	4.333333	0	4	26
297	30	F	18	4	1	3	1	RR	0-1.5	<4	13	28	1	1	1.777778	1	6	25
299	39	F	17	1	2	2	2	RR	0-1.5	>4	10	49	6	1	5	0	2	37
300	45	F	17	4	0	4	1	RR	0-1.5	<4	1	51	6	1	2.555556	0	1	43
301	53	M	11	1	2	1	1	RR	2-3	<4	2	43	4	2	2.777778	0	4	48
302	39	F	17	3	1	3	1	RR	0-1.5	<4	5	45	5	1	2.333333	0	0	39
303	34	M	11	1	1	4	1	RR	0-1.5	<4	0	58	9	1.5	2.333333	0	2	32
304	46	M	11	1	1	2	2	RR	2-3	<4	15	54	7	2.5	3.666667	0	4	42
305	42	F	12	1	3	1	1	RR	0-1.5	>4	16	27	1	1.5	7	1	2	41
306	26	F	17	4	0	3	1	RR	0-1.5	>4	12	35	3	1	6.333333	0	5	21
307	31	F	17	1	0	4	2	RR	0-1.5	<4	7	50	6	1	3.666667	0	9	22
308	39	F	19	1	2	2	2	RR	0-1.5	<4	2	54	7	1.5	2.222222	1	6	33
309	25	F	12	1	1	1	1	RR	0-1.5	<4	1	59	9	1	1.888889	0	1	24
310	45	F	8	1	3	1	1	RR	0-1.5	>4	2	63	10	1	5.444445	1	1	44
311	48	F	17	3	2	4	1	RR	0-1.5	<4	4	50	6	1	2.333333	0	3	46
312	41	F	12	1	1	3	0	RR	0-1.5	<4	2	57	8	1.5	3.111111	0	7	34
313	38	F	15	1	1	1	0	RR	0-1.5	<4	11	48	6	1.5	3.555556	0	15	23
314	29	F	11	3	1	4	3	RR	2-3	>4	17	51	6	3	5.222222	0	3	26
317	62	M	17	1	1	4	0	SP	>3	>4	9	51	6	5	5.666667	1	4	58
318	41	F	20	4	0	4	0	SP	>3	>4	3	48	6	6.5	4.888889	0	16	26
322	57	M	8	1	0	4	0	PP	>3	>4	8	35	3	6.5	6.222222	1	3	55
323	60	M	13	3	2	2	4	SP	>3	>4	15	44	5	6	7	1	18	42
324	34	F	5	1	1	1	3	RR	0-1.5	<4	8	61	10	1.5	3.333333	0	4	30
325	19	M	7	4	0	3	1	RR	0-1.5	<4	5	58	9	1	2	0	2	17
326	31	F	16	1	0	4	1	RR	0-1.5	<4	4	42	4	1	2.222222	0	2	30
328	22	F	14	4	0	4	0	RR	0-1.5	>4	13	43	4	1.5	4.555555	0	3	19
329	21	M	13	4	0	4	1	RR	0-1.5	<4	2	61	10	1	1.222222	1	2	19
330	25	F	18	4	0	4	1	RR	0-1.5	<4	1	51	6	1	1.444444	0	1	24
335	59	M	11	1	2	4	0	SP	>3	>4	14	45	5	5	6.444445	1	26	33
